# Supplementary material for: 3D Printed Voltammetric Sensor Modified with an Fe(III)-Cluster for the Enzyme-Free Determination of Glucose in Sweat
Source: Biosensors (Basel). 2022 Dec 11;12(12):1156. doi: 10.3390/bios12121156 (PMC9775037; doi:10.3390/bios12121156)
Supplement: Supplementary file 1 [file biosensors-12-01156-s001.zip]

Archive with 1 entries (1 files):
- biosensors-2002950-supplementary.pdf
